# Supplementary material for: Reduction in Acute Bee Paralysis Virus Infection and Mortality in Honey Bees (Apis mellifera) by RNA Interference Technology
Source: Insects. 2025 Apr 25;16(5):453. doi: 10.3390/insects16050453 (PMC12112043; doi:10.3390/insects16050453)
Supplement: Supplementary file 1 [file insects-16-00453-s001.zip]

Archive with 2 entries (2 files):
- insects-3389991 Table S1.xlsx
- insects-3389991-supplementary.pdf
