# Supplementary material for: Reduction in Acute Bee Paralysis Virus Infection and Mortality in Honey Bees (Apis mellifera) by RNA Interference Technology
Source: Insects. 2025 Apr 25;16(5):453. doi: 10.3390/insects16050453 (PMC12112043; doi:10.3390/insects16050453)
Supplement: Supplementary file 1 [file insects-16-00453-s001.zip › insects-3389991 Table S1.xlsx]

## Sheet: cuantificacion_ABPV_17052023
File Name	cuantificacion_ABPV_17052023.pcrd					SUPPLEMENTARY TABLE S1
Created By User	admin
Notes
ID
Run Started	05/17/2023 14:39:10 UTC
Run Ended	05/17/2023 16:36:11 UTC
Sample Vol	13
Lid Temp	105
Protocol File Name	ABEJAS GENERAL 1 STEP.prcl
Plate Setup File Name	PLACA SYBR.pltd
Base Serial Number	CT060308
Optical Head Serial Number	785BR33599
CFX Maestro Version	5.2.008.0222.
Well group	All Wells
Amplification step	4
Melt step	6
Well	Fluor	Target	Content	Cq	Starting Quantity (SQ)	Melt Temperature
A02	SYBR	ABPV	Std-2	30.7913	800	79.5
A04	SYBR	ABPV	Std-2	29.6619	800	79.5
A06	SYBR	ABPV	Std-2	26.5089	800	79.5
A08	SYBR	ABPV	Std-2	30.2216	800	79
A10	SYBR	ABPV	Std-2	30.2283	800	79.5
B02	SYBR	ABPV	Std-3	26.6896	8000	79.5
B04	SYBR	ABPV	Std-3	26.5697	8000	79.5
B06	SYBR	ABPV	Std-3	26.3586	8000	79.5
B08	SYBR	ABPV	Std-3	27.0705	8000	78.5
B10	SYBR	ABPV	Std-3	26.8937	8000	79
C02	SYBR	ABPV	Std-4	23.5044	80000	79.5
C04	SYBR	ABPV	Std-4	23.2424	80000	79.5
C06	SYBR	ABPV	Std-4	23.3244	80000	79.5
C08	SYBR	ABPV	Std-4	23.1834	80000	79.5
C10	SYBR	ABPV	Std-4	23.4678	80000	79
D02	SYBR	ABPV	Std-5	20.0426	800000	79.5
D04	SYBR	ABPV	Std-5	19.8416	800000	79.5
D06	SYBR	ABPV	Std-5	20.1531	800000	79
D08	SYBR	ABPV	Std-5	19.7712	800000	79.5
D10	SYBR	ABPV	Std-5	20.27	800000	78.5
E02	SYBR	ABPV	Std-6	16.676	8000000	79.5
E04	SYBR	ABPV	Std-6	16.696	8000000	79.5
E06	SYBR	ABPV	Std-6	16.6084	8000000	79.5
E08	SYBR	ABPV	Std-6	16.6321	8000000	79.5
H02	SYBR	ABPV	Std-6	16.9744	8000000	79
F02	SYBR	ABPV	Std-7	13.3991	80000000	79.5
F04	SYBR	ABPV	Std-7	13.3311	80000000	79
F06	SYBR	ABPV	Std-7	13.2885	80000000	79
F08	SYBR	ABPV	Std-7	13.2926	80000000	79
H04	SYBR	ABPV	Std-7	13.1822	80000000	79.5
G02	SYBR	ABPV	Std-8	10.0457	800000000	79
G04	SYBR	ABPV	Std-8	9.71564	800000000	79
G06	SYBR	ABPV	Std-8	10.0201	800000000	78.5
G08	SYBR	ABPV	Std-8	9.54365	800000000	78.5
H06	SYBR	ABPV	Std-8	10.0201	800000000	78.5
A01	SYBR	ABPV	Unkn			None
A03	SYBR	ABPV	Unkn			None
A05	SYBR	ABPV	Unkn			None
A07	SYBR	ABPV	Unkn			None
A09	SYBR	ABPV	Unkn			None
A11	SYBR	ABPV	Unkn			None
A12	SYBR	ABPV	Unkn			None
B01	SYBR	ABPV	Unkn			None
B03	SYBR	ABPV	Unkn			None
B05	SYBR	ABPV	Unkn			None
B07	SYBR	ABPV	Unkn			None
B09	SYBR	ABPV	Unkn			None
B11	SYBR	ABPV	Unkn			None
B12	SYBR	ABPV	Unkn			None
C01	SYBR	ABPV	Unkn			None
C03	SYBR	ABPV	Unkn			None
C05	SYBR	ABPV	Unkn			None
C07	SYBR	ABPV	Unkn			None
C09	SYBR	ABPV	Unkn			None
C11	SYBR	ABPV	Unkn			None
C12	SYBR	ABPV	Unkn			None
D01	SYBR	ABPV	Unkn			None
D03	SYBR	ABPV	Unkn			None
D05	SYBR	ABPV	Unkn			None
D07	SYBR	ABPV	Unkn			None
D09	SYBR	ABPV	Unkn			None
D11	SYBR	ABPV	Unkn			None
D12	SYBR	ABPV	Unkn			None
E01	SYBR	ABPV	Unkn			None
E03	SYBR	ABPV	Unkn			None
E05	SYBR	ABPV	Unkn			None
E07	SYBR	ABPV	Unkn			None
E09	SYBR	ABPV	Unkn			None
E10	SYBR	ABPV	Unkn			None
E11	SYBR	ABPV	Unkn			None
E12	SYBR	ABPV	Unkn			None
F01	SYBR	ABPV	Unkn			None
F03	SYBR	ABPV	Unkn			None
F05	SYBR	ABPV	Unkn			None
F07	SYBR	ABPV	Unkn			None
F09	SYBR	ABPV	Unkn			None
F10	SYBR	ABPV	Unkn			None
F11	SYBR	ABPV	Unkn			None
F12	SYBR	ABPV	Unkn			None
G01	SYBR	ABPV	Unkn			None
G03	SYBR	ABPV	Unkn			None
G05	SYBR	ABPV	Unkn			None
G07	SYBR	ABPV	Unkn			None
G09	SYBR	ABPV	Unkn			None
G10	SYBR	ABPV	Unkn			None
G11	SYBR	ABPV	Unkn			None
G12	SYBR	ABPV	Unkn			None
H01	SYBR	ABPV	Unkn			None
H03	SYBR	ABPV	Unkn			None
H05	SYBR	ABPV	Unkn			None
H07	SYBR	ABPV	Unkn			None
H08	SYBR	ABPV	Unkn			None
H09	SYBR	ABPV	Unkn			None
H10	SYBR	ABPV	Unkn			None
H11	SYBR	ABPV	Unkn			None
H12	SYBR	ABPV	Unkn			None

## Sheet: primers
Virus	Primer orientation	Genome segment	Sequence	Position*	Reference
ABPV	Fv	ORF2	TCATACCTGCCGATCAAG	6548	https://doi.org/10.1128/AEM.06094-11
KBV-ABPV-IAPV	Rv	ORF2	CTGAATAATACTGTGCGTATC	6707	https://doi.org/10.1128/AEM.06094-11
